# Supplementary material for: NCOA7 Regulates Growth and Metastasis of Clear Cell Renal Cell Carcinoma via MAPK/ERK Signaling Pathway
Source: Int J Mol Sci. 2023 Jul 18;24(14):11584. doi: 10.3390/ijms241411584 (PMC10380801; doi:10.3390/ijms241411584)
Supplement: Supplementary file 1 [file ijms-24-11584-s001.zip]

Archive with 1 entries (1 files):
- ijms-2467188-supplementary.pdf
